# Supplementary material for: Metabolomic responses to high-intensity interval exercise in equine skeletal muscle: effects of rest interval duration
Source: J Exp Biol. 2024 Feb 16;227(4):jeb246896. doi: 10.1242/jeb.246896 (PMC10911116; doi:10.1242/jeb.246896)
Supplement: Table S1. Concentrations of detected metabolites [file jexbio-227-246896-TableS1.xlsx]

## Sheet: Table S1
Metabolite concentrations
Metabolites were sorted in alphabetical order. N.D.: not detected owing to the compound concentration being lower than limit of detection. N.A.: not available due to insufficiency of data
No	HMT DB			Concentration (nmol/g)
	Compound name	PubChem CID	HMDB ID	before the first bout										after the first bout										before the third bout in the LONG protocol										after the third bout in the LONG protocol										before the third bout in the SHORT protocol
No				A	B	C	D	E	F	G	H	Mean	SD	A	B	C	D	E	F	G	H	Mean	SD	A	B	C	D	E	F	G	H	Mean	SD	A	B	C	D	E	F	G	H	Mean	SD	A	B	C	D	E	F
1	2-Hydroxyglutarate	43	HMDB0000606,HMDB0000694	2.71548	3.18555	2.59455	5.71857	3.51654	6.58564	2.55583	4.15368	3.87823	1.42092	2.22096	3.17388	3.89254	4.29582	3.44657	8.08248	2.83661	3.05445	3.87541	1.69716	7.26925	7.24754	6.75347	10.2731	4.84702	11.9657	4.36629	8.63419	7.66957	2.40369	4.40092	7.03269	5.11835	6.41487	4.73286	11.1244	4.65663	6.95624	6.30462	2.0741	3.48391	3.59507	4.50337	5.14862	4.77705	5.62619
2	2-Oxoglutarate	51	HMDB0000208	29.1213	21.8742	59.9593	67.6026	18.3197	21.9679	11.8018	54.6255	35.659	20.1887	58.1553	109.839	52.8728	60.7539	69.1229	72.7219	41.6142	51.0228	64.5129	19.4919	47.5965	41.8429	105.07	99.8364	43.3226	106.687	80.6877	98.9048	77.9935	27.1823	79.8961	95.542	56.8046	38.4765	60.3246	48.6305	98.5506	105.968	73.0241	23.7279	83.6168	65.8329	108.728	43.9039	124.886	69.1181
3	2-Oxoisovalerate	49	HMDB0000019	7.73875	6.97509	7.09343	8.20891	8.77062	9.48739	6.45909	7.6408	7.79676	0.932964	6.14166	7.82941	7.80055	8.09049	8.00785	6.46891	6.44871	7.94166	7.34115	0.775571	10.0892	9.48612	7.55952	11.3317	8.89459	8.60275	9.74907	11.029	9.59275	1.17104	8.70833	7.79142	6.25024	9.45512	8.68633	9.62182	7.12032	8.57612	8.27621	1.07941	7.23872	6.42082	9.27017	7.6328	10.4045	6.92129
4	2-Phosphoglycerate	439278	HMDB0003391	14.5719	8.71633	44.1368	3.67088	7.75516	5.51081	5.54039	3.10161	11.6255	12.7449	13.3599	8.25424	10.5658	18.2211	21.0102	20.312	14.9556	18.1275	15.6008	4.32246	8.67651	10.1066	4.89296	12.5422	17.7344	6.85822	20.9423	7.01904	11.0965	5.27967	7.7323	4.70953	22.5698	29.3144	20.5998	20.7898	17.9327	14.1158	17.2205	7.54763	7.96525	3.93571	16.2617	9.46044	14.5723	9.97088
5	2,3-Diphosphoglycerate	186004	HMDB0001294	359.594	105.796	596.331	2.1095	25.4377	10.0574	11.2152	2.49021	139.129	206.803	278.544	104.885	47.4453	126.382	145.896	100.93	125.39	123.872	131.668	61.906	70.9621	170.938	12.9494	40.1514	165.709	16.6676	101.231	13.4505	74.0074	61.6283	89.7355	46.6363	129.936	468.407	134.196	123.148	120.276	43.1709	144.438	127.044	122.226	22.205	78.023	22.5468	60.6385	18.9188
6	3-Phosphoglycerate	439183	HMDB0000807	173.046	109.375	385.278	33.3363	77.9066	51.2152	55.8447	28.9735	114.372	111.502	147.304	98.3672	102.52	177.428	196.844	192.213	169.42	170.975	156.884	35.5214	102.645	119.34	44.8097	116.091	211.829	64.5457	198.805	61.6673	114.967	57.9746	86.8378	54.9184	214.037	282.945	188.851	192.098	180.785	133.737	166.776	68.0509	94.8961	38.901	174.238	85.4873	135.948	101.985
7	6-phosphogluconate	91493	HMDB0001316	5.70991	3.69627	6.27593	2.93486	1.97107	1.99145	2.48229	2.61016	3.45899	1.55623	6.46254	6.5795	4.53468	5.74534	3.96012	4.68831	3.20501	5.36251	5.06725	1.11252	4.54776	4.7449	2.93825	3.69475	3.3926	3.24479	3.46303	4.01529	3.75517	0.594111	5.77572	5.92976	6.01395	7.70406	4.01212	4.22636	4.45029	4.7956	5.36348	1.15476	7.07778	5.41383	4.70148	4.575	3.90354	2.82011
8	Acetoacetyl CoA	92153	HMDB0001484	N.D.	N.D.	N.D.	N.D.	N.D.	N.D.	N.D.	N.D.	N.A.	N.A.	N.D.	N.D.	N.D.	N.D.	N.D.	N.D.	N.D.	N.D.	N.A.	N.A.	N.D.	N.D.	N.D.	N.D.	N.D.	N.D.	N.D.	N.D.	N.A.	N.A.	N.D.	N.D.	N.D.	N.D.	N.D.	N.D.	N.D.	N.D.	N.A.	N.A.	N.D.	N.D.	N.D.	N.D.	N.D.	N.D.
9	Acetyl CoA	444493	HMDB0001206	0.310955	0.294012	0.0808433	0.178788	0.199823	0.171235	0.109161	0.168411	0.189154	0.0749444	1.77438	0.773505	0.949193	0.272411	0.863537	0.291302	0.621477	0.307785	0.731699	0.467756	0.860324	0.444816	0.500219	0.279103	0.37825	0.199252	0.343431	0.239583	0.405622	0.196221	2.40489	1.94808	0.672899	0.258143	0.968081	0.691935	0.376968	0.662913	0.997988	0.718297	2.73954	4.37966	0.160673	1.47418	1.02788	0.634526
10	Adenine	190	HMDB0000034	N.D.	N.D.	N.D.	N.D.	N.D.	N.D.	N.D.	N.D.	N.A.	N.A.	N.D.	N.D.	N.D.	N.D.	N.D.	N.D.	N.D.	N.D.	N.A.	N.A.	N.D.	N.D.	N.D.	N.D.	N.D.	N.D.	N.D.	N.D.	N.A.	N.A.	N.D.	N.D.	N.D.	N.D.	N.D.	N.D.	N.D.	N.D.	N.A.	N.A.	N.D.	N.D.	N.D.	N.D.	N.D.	N.D.
11	Adenosine	60961	HMDB0000050	1.3406	N.D.	0.416367	0.500595	N.D.	0.253125	0.233014	0.154824	0.483087	0.400678	N.D.	N.D.	N.D.	0.700747	0.0832368	N.D.	N.D.	N.D.	0.391992	0.308755	1.45887	N.D.	N.D.	0.28814	N.D.	N.D.	0.596507	N.D.	0.781171	0.495463	0.887863	N.D.	N.D.	1.44193	N.D.	N.D.	1.96147	N.D.	1.43042	0.438372	0.873539	1.15507	N.D.	3.05321	0.192145	N.D.
12	Adenylosuccinate	447145	HMDB0000536	0.698525	0.718791	0.412881	0.455596	0.40972	0.485426	0.373181	0.404379	0.494812	0.127582	0.806202	0.965826	0.837193	0.84949	0.588283	0.467142	0.505812	0.669586	0.711192	0.168614	0.960731	0.801029	0.466205	0.444258	0.416885	0.368073	0.594148	0.979829	0.628895	0.233892	0.974989	1.03252	1.44542	0.817352	0.469281	0.675825	0.766046	0.510781	0.836527	0.295905	1.23782	1.03363	0.726711	3.1986	0.639498	0.377851
13	ADP	6022	HMDB0001341	42.8022	83.9936	148.676	225.819	221.286	190.964	246.33	202.987	170.357	68.1267	63.9969	90.492	191.724	263.36	231.736	243.929	284.74	194.644	195.578	74.6339	74.4218	71.7729	250.091	229.104	225.474	260.558	222.111	201.748	191.91	70.5804	99.6584	91.8334	229.815	127.874	256.676	252.108	274.756	248.336	197.632	72.169	73.6846	86.5689	230.123	125.856	240.363	278.172
14	ADP-ribose	445794	HMDB0001178	21.9275	18.6835	8.52956	15.0606	17.2285	28.6956	8.76419	19.6939	17.3229	6.26214	19.1337	24.6652	26.9914	10.257	18.1447	11.6969	8.86037	13.1894	16.6173	6.30119	18.0953	19.3121	18.6052	11.4679	15.2197	12.2949	16.2847	12.104	15.423	2.95	14.8602	24.2616	10.7154	11.8854	14.8665	18.0876	14.4903	11.6938	15.1076	4.1004	25.6094	26.2412	26.3849	17.9041	19.1528	17.1782
15	Alanine	602	HMDB0000161,HMDB0001310	646.317	621.359	665.538	479.265	561.669	737.931	477.178	862.084	631.418	121.369	1077.77	1302.6	1330.75	1025.69	965.821	918.405	1222.6	1015.35	1107.37	147.075	840.426	828.453	679.881	780.442	613.025	865.064	540.347	966.028	764.208	132.846	1221.11	1345.39	1233.74	853.638	1091.87	1068.21	1015.51	1114.75	1118.03	141.111	1474.53	1450.65	1505.69	1127.99	1235.12	1004.48
16	AMP	6083	HMDB0000045	N.D.	2.11528	2.72002	3.46961	3.01142	3.32876	3.15239	2.81165	2.94416	0.418626	2.2592	N.D.	3.16236	3.61318	3.44806	3.11386	3.81002	2.80893	3.17366	0.484974	2.7522	2.52316	3.22071	3.10898	3.21742	3.16672	3.41325	3.46121	3.10796	0.298893	2.35401	2.39324	3.36091	2.73683	3.95728	4.00698	3.445	3.24697	3.18765	0.60132	2.16457	2.36429	3.86965	3.86592	3.94741	3.54514
17	Arginine	6322	HMDB0000517,HMDB0003416	97.6503	260.137	566.056	74.5517	102.349	119.514	95.8612	122.44	179.82	155.5	95.3504	288.909	204.162	312.182	106.557	190.678	251.937	467.392	239.646	112.86	100.66	351.765	154.561	187.669	115.999	134.629	257.522	191.388	186.774	77.8066	112.597	218.668	294.955	588.306	122.443	293.444	276.738	314.838	277.749	138.406	100.255	164.797	278.095	184.564	96.4336	126.73
18	Argininosuccinate	16950	HMDB0000052	N.D.	2.99534	4.56484	N.D.	N.D.	3.42725	3.11022	2.58678	3.33689	0.670332	N.D.	4.54863	5.24936	3.04699	N.D.	2.79757	3.41354	3.50667	3.76046	0.862071	N.D.	4.03881	7.10829	3.12197	N.D.	3.2962	3.81573	4.55674	4.32296	1.33212	2.97194	3.60987	5.76751	4.2785	N.D.	3.45232	3.12848	3.9581	3.88096	0.876097	2.79645	N.D.	5.34003	2.60207	2.63391	2.79489
19	Asparagine	236	HMDB0000168,HMDB0033780	38.869	49.8691	71.7973	34.2926	48.3688	61.36	28.3632	106.318	54.9047	23.5183	33.9586	62.6463	54.642	81.1496	50.4671	48.3055	48.7915	81.3544	57.6644	15.5194	30.7819	64.7416	69.616	48.8496	61.061	48.6582	49.695	66.8861	55.0362	12.141	35.2716	63.4808	77.3482	47.1146	65.0206	32.3567	61.4949	57.9053	54.9991	14.5194	44.2185	38.5233	103.998	41.2706	60.7043	25.2578
20	Aspartate	424	HMDB0000191,HMDB0006483	69.7254	143.568	44.1685	88.433	219.11	288.881	144.527	117.07	139.435	75.6322	125.724	154.383	133.415	102.028	64.9726	108.662	167.111	105.214	120.189	30.233	49.9461	56.4278	37.358	74.2033	47.6938	61.7685	56.2096	69.1135	56.5901	11.1086	100.095	131.668	68.0794	50.5016	66.5493	103.48	75.414	58.1425	81.7412	25.7207	165.797	123.624	132.742	42.4414	49.8589	66.1405
21	ATP	5957	HMDB0000538	2866.7	5079.65	2913.75	6461.87	6194.6	6122.44	6111.2	6737.49	5310.96	1466.88	3698.9	5149.68	5069.25	4619.08	5265.18	5102.74	5466.7	4817.08	4898.58	514.176	4511	3603.05	5989.47	5604.46	4646.77	5905.42	5590.16	5853.12	5212.93	805.678	4407.61	5711.15	4869.11	2633.32	4903.05	4780.78	4910.47	5409.19	4703.08	866.215	4117.53	5514.11	4955.35	3839.59	5566.33	5703.32
22	beta-Alanine	239	HMDB0000056	131.526	177.296	171.627	320.772	317.604	330.16	259.683	337.075	255.718	78.1691	146.159	203.308	304.254	305.126	232.177	226.332	254.178	228.507	237.505	48.8028	182.397	122.519	308.654	290.497	217.066	262.048	213.759	269.654	233.324	57.6701	196.75	192.913	263.387	143.911	234.835	211.447	224.528	209.781	209.694	32.6243	224.693	197.768	314.041	263.377	292.004	229.92
23	Betaine	247	HMDB0000043	33.1968	39.973	41.677	22.8534	244.226	87.7499	161.141	111.66	92.8097	72.311	31.8884	44.1106	154.161	52.5773	156.494	75.3475	175.822	75.6715	95.759	53.5507	20.6321	19.9638	175.251	69.8969	125.316	113.25	153.412	111.449	98.6463	53.6885	85.3419	70.9066	146.35	N.D.	148.526	49.5847	156.675	128.5	112.269	39.779	104.566	89.8109	162.554	40.7884	211.936	116.705
24	Betaine aldehyde	249	HMDB0001252	N.D.	N.D.	N.D.	N.D.	N.D.	N.D.	N.D.	N.D.	N.A.	N.A.	N.D.	N.D.	N.D.	N.D.	N.D.	N.D.	N.D.	N.D.	N.A.	N.A.	N.D.	N.D.	N.D.	N.D.	N.D.	N.D.	N.D.	N.D.	N.A.	N.A.	N.D.	N.D.	N.D.	N.D.	N.D.	N.D.	N.D.	N.D.	N.A.	N.A.	N.D.	N.D.	N.D.	N.D.	N.D.	N.D.
25	cAMP	6076	HMDB0000058	0.237617	0.285228	0.212478	0.249995	0.218975	0.296098	0.261133	0.315474	0.259625	0.0345679	0.335301	0.450324	0.257991	0.330043	0.288376	0.297853	0.211898	0.285488	0.307159	0.0653961	0.31126	0.243601	0.320963	0.237204	0.22309	0.252102	0.260757	0.298805	0.268473	0.034441	0.492371	0.447791	0.439734	0.21089	0.373984	0.343513	0.351005	0.335754	0.37438	0.0816261	0.491404	0.475106	0.33858	0.260083	0.284055	0.316277
26	Carbamoylphosphate	278	HMDB0001096	N.D.	N.D.	N.D.	N.D.	N.D.	N.D.	N.D.	N.D.	N.A.	N.A.	N.D.	N.D.	N.D.	N.D.	N.D.	N.D.	N.D.	N.D.	N.A.	N.A.	N.D.	N.D.	N.D.	N.D.	N.D.	N.D.	N.D.	N.D.	N.A.	N.A.	N.D.	N.D.	N.D.	N.D.	N.D.	N.D.	N.D.	N.D.	N.A.	N.A.	N.D.	N.D.	N.D.	N.D.	N.D.	N.D.
27	Carnitine	85	HMDB0000062	1951.88	3466.9	1864.42	3401.08	4920.71	4017.71	3839.91	4055.17	3439.72	985.127	1309.91	2071.54	1986.49	2380.92	2077.41	1867.78	2210.21	2318.87	2027.89	314.193	2618.68	2726.92	3519.99	3178	2926.75	3171.48	3274.94	3621.96	3129.84	332.487	1571.56	2425.79	1830.05	888.979	1898.05	1425.46	2727.52	1990.82	1844.78	536.799	1344.05	1867.38	3547.32	1364.32	2063.03	1747.76
28	Carnosine	439224	HMDB0000033	10793.5	15232.7	9065.82	16047.8	15623.9	19585.4	16194.6	18449.4	15124.2	3329.4	13143.2	15243.3	14422.3	13554.8	13372.4	12814.9	15054.6	14549.9	14019.4	856.333	17261.3	12367.6	14451.6	15716.7	13390	16242.1	15071.1	17100.1	15200.1	1623.55	15074.6	18336.6	11656.5	8728.27	14654.5	14314	12836.9	14813.4	13801.9	2633.23	14233.7	17839.9	14849.4	14170.7	14492.7	16001.2
29	cGMP	24316	HMDB0001314	N.D.	N.D.	N.D.	N.D.	N.D.	N.D.	N.D.	N.D.	N.A.	N.A.	N.D.	N.D.	N.D.	N.D.	0.0281214	N.D.	N.D.	N.D.	0.0281214	0	N.D.	N.D.	N.D.	N.D.	N.D.	N.D.	N.D.	N.D.	N.A.	N.A.	N.D.	N.D.	N.D.	N.D.	N.D.	N.D.	N.D.	N.D.	N.A.	N.A.	N.D.	N.D.	N.D.	N.D.	N.D.	0.0233686
30	Choline	305	HMDB0000097	N.D.	N.D.	N.D.	N.D.	N.D.	N.D.	N.D.	N.D.	N.A.	N.A.	N.D.	N.D.	N.D.	N.D.	N.D.	N.D.	N.D.	N.D.	N.A.	N.A.	N.D.	N.D.	N.D.	N.D.	N.D.	N.D.	N.D.	N.D.	N.A.	N.A.	N.D.	N.D.	N.D.	N.D.	N.D.	N.D.	N.D.	N.D.	N.A.	N.A.	N.D.	N.D.	N.D.	N.D.	N.D.	N.D.
31	cis-Aconitate	643757	HMDB0000072	1.13625	1.29131	0.325235	0.302968	N.D.	N.D.	0.0225957	0.304852	0.563869	0.472912	2.32827	3.82916	3.83135	1.95122	2.58443	2.02613	3.60608	0.630311	2.59837	1.04542	3.33453	2.84301	3.57302	3.57605	1.84095	2.91879	1.20198	2.1541	2.68031	0.812213	4.14124	5.45978	4.54487	1.98296	4.70691	3.19668	3.152	4.46541	3.95623	1.03572	3.69639	4.2529	2.29799	1.67171	5.04075	4.90547
32	Citrate	311	HMDB0000094	185.151	157.764	120.766	131.793	78.4125	84.6817	76.539	132.18	120.911	36.7727	253.035	361.442	334.26	229.49	311.859	255.908	366.19	166.519	284.838	65.7363	362.376	310.873	367.429	380.02	285.777	323.876	244.041	300.247	321.83	43.374	376.216	443.302	429.158	305.905	435.252	363.664	372.686	402.899	391.135	43.0603	316.159	321.542	260.762	231.852	468.999	421.743
33	Citrulline	9750	HMDB0000904	73.9057	83.9235	74.6	72.2142	125.923	112.224	83.8799	114.737	92.6758	20.0807	74.7701	89.8155	71.8189	86.7667	114.685	108.797	92.3878	111.67	93.8389	15.383	76.4946	84.6061	83.205	77.6429	108.209	103.688	99.4258	113.916	93.3984	13.6826	75.5868	92.1784	82.4187	73.6978	119.53	101.397	100.922	102.88	93.5763	14.665	77.5747	91.6572	85.7166	65.0782	122.294	104.337
34	CoA	87642	HMDB0001423	3.5236	6.49648	5.43937	13.1791	19.7377	12.7541	13.7614	12.8632	10.9694	5.02941	3.37373	5.77723	13.8288	9.93496	15.158	10.3316	13.0551	6.19359	9.70662	3.97259	4.56477	5.83904	17.5199	11.8438	11.8145	12.872	12.3421	12.4676	11.158	3.85992	4.77693	8.16338	12.3521	5.08871	13.3022	9.40941	11.1645	12.4671	9.59055	3.11572	4.67053	8.15144	11.2295	7.99019	16.0466	14.3493
35	Creatine	586	HMDB0000064	5544.23	8800.1	6234.92	10683.2	9919.19	9738.78	8927.48	9145.61	8624.19	1686.29	9269.57	10604.2	13060.9	11409.3	10749.1	8797.89	10932.1	10092.7	10614.5	1230.7	9040.82	7487.83	9559.74	11077.4	9140.23	9160.53	9934.33	9720.46	9390.17	944.505	11194.8	12571.7	10890.1	7688.49	11696.3	12032.1	10010.1	10215.4	10787.4	1426.1	10993	14743.5	11077.1	14201.8	11851.2	9806.99
36	Creatinine	588	HMDB0000562	164.424	202.613	178.322	235.959	247.038	236.001	269.255	274.835	226.056	37.9296	195.27	182.562	224.792	216.245	218.629	214.308	293.486	225.373	221.333	30.6174	226.298	182.848	225.91	265.314	248.405	244.676	234.876	235.426	232.969	22.4658	221.564	224.809	214.898	184.693	240.256	253.582	254.855	284.688	234.918	28.4062	174.551	212.16	196.32	200.839	239.684	299.851
37	Cystathionine	834	HMDB0000099	N.D.	N.D.	N.D.	N.D.	N.D.	N.D.	N.D.	N.D.	N.A.	N.A.	N.D.	N.D.	N.D.	N.D.	N.D.	N.D.	N.D.	N.D.	N.A.	N.A.	N.D.	N.D.	N.D.	N.D.	N.D.	N.D.	N.D.	N.D.	N.A.	N.A.	N.D.	N.D.	N.D.	N.D.	N.D.	N.D.	N.D.	N.D.	N.A.	N.A.	N.D.	N.D.	N.D.	N.D.	N.D.	N.D.
38	Cysteine	594	HMDB0000574,HMDB0003417	1.0797	N.D.	N.D.	N.D.	N.D.	N.D.	N.D.	N.D.	1.0797	0	N.D.	N.D.	N.D.	N.D.	N.D.	N.D.	N.D.	N.D.	N.A.	N.A.	N.D.	N.D.	N.D.	N.D.	N.D.	N.D.	N.D.	N.D.	N.A.	N.A.	N.D.	N.D.	N.D.	N.D.	N.D.	N.D.	N.D.	N.D.	N.A.	N.A.	N.D.	N.D.	N.D.	N.D.	N.D.	N.D.
39	Dihydroxyacetone phosphate	668	HMDB0001473	186.293	314.937	79.7158	43.4884	5.7183	11.2935	15.8258	29.153	85.803	102.774	286.268	154.139	8.18543	20.2895	17.0582	18.1169	7.3455	19.3119	66.3392	94.8851	316.045	150.872	9.01748	33.1119	7.03441	6.78795	40.7999	27.389	73.8822	101.653	282.525	160.516	23.1641	42.765	9.22519	15.2799	13.1492	11.9162	69.8176	93.2662	158.561	114.396	8.35338	9.03199	4.38156	23.7583
40	Erythrose 4-phosphate	122357	HMDB0001321	N.D.	N.D.	N.D.	N.D.	N.D.	N.D.	N.D.	N.D.	N.A.	N.A.	N.D.	N.D.	N.D.	N.D.	N.D.	N.D.	N.D.	N.D.	N.A.	N.A.	N.D.	N.D.	N.D.	N.D.	N.D.	0.506009	N.D.	N.D.	0.506009	0	N.D.	N.D.	N.D.	N.D.	N.D.	0.631048	0.574086	N.D.	0.602567	0.0284811	N.D.	N.D.	N.D.	N.D.	N.D.	N.D.
41	Folate	6037	HMDB0000121	N.D.	N.D.	N.D.	N.D.	N.D.	N.D.	N.D.	N.D.	N.A.	N.A.	N.D.	N.D.	N.D.	N.D.	N.D.	N.D.	N.D.	N.D.	N.A.	N.A.	N.D.	N.D.	N.D.	N.D.	N.D.	N.D.	N.D.	N.D.	N.A.	N.A.	N.D.	N.D.	N.D.	N.D.	N.D.	N.D.	N.D.	N.D.	N.A.	N.A.	N.D.	N.D.	N.D.	N.D.	N.D.	N.D.
42	Fructose 1-phosphate	439394	HMDB0001076	N.D.	1.31433	48.8452	55.4198	31.1225	47.1207	56.8546	45.5493	40.8895	17.9342	16.5386	12.982	128.794	139.557	93.8039	48.3113	104.084	110.9	81.8714	46.2982	14.5821	3.46986	59.3623	30.2985	32.593	66.3333	44.8884	99.1094	43.8296	28.7192	28.2463	10.3429	112.926	75.7731	84.4183	85.6117	22.8381	156.491	72.0809	46.503	24.6288	10.8805	39.4411	138.35	123.008	52.5326
43	Fructose 1,6-diphosphate	172313	HMDB0001058	64.6295	139.066	92.9415	62.3699	40.8176	40.8039	56.2075	45.9684	67.8506	31.2617	128.387	54.7495	42.8224	51.6463	61.8868	57.3643	49.4607	53.8671	62.523	25.4398	107.939	41.117	28.1832	39.2907	40.8225	37.5308	55.6077	44.6098	49.3876	23.2478	166.896	52.2974	48.4338	61.1314	42.9299	53.2961	47.9401	37.5827	63.8134	39.5111	62.7087	53.9008	43.6092	40.2275	43.5145	103.645
44	Fructose 6-phosphate	603	HMDB0000124	110.995	140.228	302.205	445.307	314.595	326.431	364.864	264.139	283.596	104.056	472.201	325.709	797.944	583.371	549.915	473.262	445.439	482.142	516.248	128.093	280.165	203.357	388.855	448.948	314.44	347.058	430.838	481.106	361.846	87.7182	623.362	402.893	592.887	466.978	509.314	780.532	473.483	563.225	551.584	109.866	592.739	499.01	605.394	843.726	575.304	414.422
45	Fumarate	444972	HMDB0000134	1.02839	0.553837	33.5061	25.5453	28.0193	15.741	28.36	37.9222	21.3345	13.2784	111.779	90.4411	237.394	123.512	150.254	123.868	219.012	91.9151	143.522	52.239	N.D.	N.D.	43.1434	66.396	22.6617	51.0821	27.6772	64.7554	45.9526	16.7438	93.3862	147.211	195.931	81.5582	146.513	166.907	147.432	169.87	143.601	36.0185	161.309	165.465	168.892	176.009	143.719	113.837
46	Galactose 1-phosphate	123912	HMDB0000645	3.74598	1.77822	1.86571	4.19297	1.21902	1.25598	0.774584	1.57108	2.05044	1.15939	4.13108	5.97123	4.4675	3.44317	3.95426	2.6808	4.0711	3.44602	4.02064	0.90017	5.71091	3.35737	2.76015	1.9972	1.62045	3.59717	1.40083	7.86132	3.53817	2.08184	9.96536	6.23959	4.3034	3.63375	1.78884	5.69567	3.9961	6.59153	5.27678	2.29855	7.58363	4.94736	1.70249	6.36457	5.99858	4.78734
47	GDP	8977	HMDB0001201	1.24398	2.3788	3.08308	4.86864	4.82077	4.86139	4.48713	5.05785	3.8502	1.34219	1.20784	2.01514	4.00283	5.56392	4.38332	5.01986	5.31702	5.01916	4.06614	1.50445	2.08249	2.65548	4.20457	4.39264	4.91742	4.82454	4.74738	5.17709	4.1252	1.06189	2.23322	2.57099	5.00592	3.67274	4.59598	5.17684	5.21858	4.8666	4.16761	1.11993	1.95623	2.06089	4.18826	3.42549	5.50857	4.74448
48	Glucose 1-phosphate	65533	HMDB0001586	21.9889	23.8803	74.1045	115.621	87.6503	80.8083	104.102	68.5176	72.0842	31.7981	113.107	68.9892	297.422	190.454	182.881	141.44	137.855	150.211	160.295	62.9957	55.1006	31.4415	101.614	134.866	88.2701	96.3967	120.376	134.407	95.3091	34.4747	144.447	96.1804	200.109	141.749	167.565	248.581	141.789	187.222	165.955	43.2283	153.472	133.978	218.591	313.827	184.257	120.028
49	Glucose 6-phosphate	5958	HMDB0001401	346.538	393.915	769.164	1150.54	813.682	874.141	926.261	678.121	744.045	251.444	1175.96	931.29	1936.93	1437.95	1399.61	1146.45	1116.28	1331.66	1309.52	283.63	800.512	552.725	985.305	1131.49	833.04	870.949	1107	1217.39	937.302	202.838	1641.45	1071.43	1426.11	1194.41	1281	1880.91	1168.04	1354.32	1377.21	251.591	1423.28	1428.52	1514.04	1992.44	1429.44	1042.12
50	Glutamate	611	HMDB0000148,HMDB0003339	943.873	1794.68	1034.06	2478.87	2423.79	2726.22	2000.53	2286.28	1961.04	622.165	528.09	1144.74	933.77	1643.6	1064.43	1473.16	1106.92	1355.09	1156.22	322.598	1314.18	1364.76	2334.16	2018.5	1719.68	2050.41	2205.44	1630.5	1829.7	355.973	773.878	1141.5	1160.8	571.873	1151.36	761.751	1501.45	1109.76	1021.54	278.334	682.873	767.269	1513.29	531.816	1220.38	1088.87
51	Glutamine	738	HMDB0000641,HMDB0003423	480.012	583.147	528.663	874.006	1153.07	987.983	802.726	1055.93	808.192	238.087	499.629	838.078	966.102	1353.41	817.99	896.21	1207.13	854.312	929.107	242.502	659.875	654.853	1258.12	1103.59	839.259	1007.11	1098.03	997.236	952.26	202.93	603.758	848.657	1124.67	728.374	909.717	786.705	1067.76	844.539	864.272	159.791	685.863	674.533	1264.6	694.718	1036.41	761.067
52	Glutathione (GSH)	124886	HMDB0000125	591.703	537.279	785.899	501.793	518.642	545.904	453.285	598.703	566.651	93.7959	508.062	613.816	677.332	683.779	644.953	522.461	647.668	624.24	615.289	61.9129	435.951	653.484	589.296	548.274	498.986	434.536	629.554	557.334	543.427	76.8397	450.776	718.056	708.481	643.139	630.877	548.667	577.744	611.364	611.138	81.4361	477.574	634.646	798.938	528.341	668.98	489.219
53	Glutathione (GSSG)	65359	HMDB0003337	352.86	259.103	394.426	103.236	130.036	128.521	101.57	122.379	199.016	111.655	317.878	372.691	137.585	158.935	170.617	151.744	210.629	289.032	226.139	82.9646	197.754	314.891	134.855	135.321	249.277	169.264	187.088	123.435	188.986	61.302	207.031	194.179	212.423	252.399	213.17	194.943	235.963	152.041	207.769	28.0468	320.963	167.474	185.883	109.443	140.389	91.3982
54	Glyceraldehyde 3-phosphate	729	HMDB0001112	2.42906	2.87742	1.69879	N.D.	N.D.	N.D.	N.D.	N.D.	2.33509	0.485741	2.74992	N.D.	N.D.	N.D.	N.D.	N.D.	N.D.	N.D.	2.74992	0	N.D.	N.D.	N.D.	N.D.	N.D.	N.D.	N.D.	N.D.	N.A.	N.A.	N.D.	N.D.	N.D.	N.D.	N.D.	N.D.	N.D.	N.D.	N.A.	N.A.	N.D.	N.D.	N.D.	N.D.	N.D.	N.D.
55	Glycerol 3-phosphate	439162	HMDB0000126	271.691	250.648	518.567	487.235	343.994	409.356	366.199	600.373	406.008	114.381	1048.56	1616.32	2406.08	1243.51	1767.79	905.122	1750.38	1388.15	1515.74	447.618	747.019	267.763	389.678	577.553	431.868	571.672	320.575	742.217	506.043	170.839	1327	1398.04	1636.78	1018.24	1241.36	1941.17	972.819	1443.28	1372.34	296.522	1832.67	2829.91	1556.62	2947.91	1895.86	1127.75
56	Glycine	750	HMDB0000123	572.431	714.905	673.043	709.26	880.752	1164.73	807.667	1183.07	838.232	211.552	586.389	919.042	725.578	1057.33	789.62	760.99	835.305	1004.47	834.841	144.279	634.522	702.318	818.174	754.121	745.445	815.49	845.054	959.806	784.366	92.3233	592.583	825.768	733.036	628.189	757.544	578.618	831.834	765.089	714.083	94.6568	700.883	699.314	1078.98	615.019	877.677	750.317
57	Glyoxylate	760	HMDB0000119	N.D.	N.D.	N.D.	N.D.	N.D.	N.D.	N.D.	N.D.	N.A.	N.A.	N.D.	N.D.	N.D.	N.D.	N.D.	N.D.	N.D.	N.D.	N.A.	N.A.	N.D.	N.D.	N.D.	N.D.	N.D.	N.D.	N.D.	N.D.	N.A.	N.A.	N.D.	N.D.	N.D.	N.D.	N.D.	N.D.	N.D.	N.D.	N.A.	N.A.	N.D.	N.D.	N.D.	N.D.	N.D.	N.D.
58	Glyoxylate	757	HMDB0000115	N.D.	N.D.	N.D.	N.D.	N.D.	N.D.	N.D.	N.D.	N.A.	N.A.	N.D.	N.D.	N.D.	N.D.	N.D.	N.D.	N.D.	N.D.	N.A.	N.A.	N.D.	N.D.	N.D.	N.D.	N.D.	N.D.	N.D.	N.D.	N.A.	N.A.	N.D.	N.D.	N.D.	N.D.	N.D.	N.D.	N.D.	N.D.	N.A.	N.A.	N.D.	N.D.	N.D.	N.D.	N.D.	N.D.
59	GMP	6804	HMDB0001397	N.D.	N.D.	0.585337	N.D.	0.776212	0.959783	0.610703	0.755885	0.737584	0.13452	N.D.	N.D.	N.D.	N.D.	N.D.	0.627967	N.D.	0.710398	0.669182	0.0412158	N.D.	N.D.	0.679384	0.757511	N.D.	0.77494	N.D.	0.761667	0.743375	0.0375021	N.D.	N.D.	0.614677	N.D.	0.778862	N.D.	0.624517	N.D.	0.672685	0.0751856	N.D.	N.D.	N.D.	0.850202	N.D.	0.768822
60	GTP	6830	HMDB0001273	45.7017	73.2463	42.4791	108.578	108.503	129.608	99.008	136.963	93.0108	33.4882	56.8881	81.8956	79.0391	102.265	83.6447	96.356	84.2462	98.4063	85.3426	13.4336	65.3864	66.9009	101.194	88.8101	74.3351	114.876	88.9539	115.424	89.4851	18.6269	67.0938	87.646	79.0109	49.0622	71.1538	74.6034	79.7338	103.745	76.5061	14.8187	63.3839	84.12	98.6433	71.8047	98.5114	96.5001
61	Guanine	764	HMDB0000132	N.D.	N.D.	N.D.	N.D.	N.D.	N.D.	N.D.	N.D.	N.A.	N.A.	N.D.	N.D.	N.D.	N.D.	N.D.	N.D.	N.D.	N.D.	N.A.	N.A.	N.D.	N.D.	N.D.	N.D.	N.D.	N.D.	N.D.	N.D.	N.A.	N.A.	N.D.	N.D.	N.D.	N.D.	N.D.	N.D.	N.D.	N.D.	N.A.	N.A.	N.D.	N.D.	N.D.	N.D.	N.D.	N.D.
62	Guanosine	6802	HMDB0000133	0.658395	N.D.	N.D.	N.D.	N.D.	N.D.	N.D.	N.D.	0.658395	0	N.D.	N.D.	N.D.	N.D.	N.D.	N.D.	N.D.	N.D.	N.A.	N.A.	N.D.	N.D.	N.D.	N.D.	N.D.	N.D.	N.D.	N.D.	N.A.	N.A.	N.D.	N.D.	N.D.	N.D.	N.D.	N.D.	N.D.	N.D.	N.A.	N.A.	N.D.	N.D.	N.D.	N.D.	N.D.	N.D.
63	Histidine	773	HMDB0000177	118.206	96.3989	158.462	89.5519	86.9025	125.572	77.7014	138.794	111.448	26.5765	103.922	116.709	105.089	141.686	103.475	106.78	121.597	165.92	120.647	20.9691	80.6707	115.471	99.8136	119.869	117.148	109.067	124.287	122.932	111.157	13.7109	90.279	107.363	123.815	156.46	114.558	121.25	130.492	131.052	121.909	18.1011	105.814	82.5761	142.595	83.8161	89.2165	88.5412
64	HMG CoA	445127	HMDB0001375	0.411382	0.470191	N.D.	N.D.	0.296201	0.356648	0.251619	0.335482	0.353587	0.0718384	0.434691	0.572829	0.258806	0.262689	0.332388	0.266001	N.D.	0.302305	0.347101	0.108461	N.D.	0.477865	0.271474	0.287148	N.D.	0.282445	N.D.	0.31953	0.327692	0.0767726	0.467439	0.491252	N.D.	0.292272	0.26144	0.34214	N.D.	0.275054	0.354933	0.0916989	0.423926	0.47769	0.282694	0.309477	0.348987	0.262138
65	Homocysteine	778	HMDB0000742	N.D.	N.D.	N.D.	N.D.	N.D.	N.D.	N.D.	N.D.	N.A.	N.A.	N.D.	N.D.	N.D.	N.D.	N.D.	N.D.	N.D.	N.D.	N.A.	N.A.	N.D.	N.D.	N.D.	N.D.	N.D.	N.D.	N.D.	N.D.	N.A.	N.A.	N.D.	N.D.	N.D.	N.D.	N.D.	N.D.	N.D.	N.D.	N.A.	N.A.	N.D.	N.D.	N.D.	N.D.	N.D.	N.D.
66	Homoserine	12647	HMDB0000719	N.D.	N.D.	N.D.	N.D.	N.D.	N.D.	N.D.	N.D.	N.A.	N.A.	N.D.	N.D.	N.D.	N.D.	N.D.	N.D.	N.D.	N.D.	N.A.	N.A.	N.D.	N.D.	N.D.	N.D.	N.D.	N.D.	N.D.	N.D.	N.A.	N.A.	N.D.	N.D.	N.D.	N.D.	N.D.	N.D.	N.D.	N.D.	N.A.	N.A.	N.D.	N.D.	N.D.	N.D.	N.D.	N.D.
67	Hydroxyproline	5810	HMDB0000725	N.D.	N.D.	N.D.	N.D.	N.D.	N.D.	N.D.	N.D.	N.A.	N.A.	N.D.	N.D.	N.D.	N.D.	N.D.	N.D.	N.D.	N.D.	N.A.	N.A.	N.D.	N.D.	N.D.	N.D.	N.D.	N.D.	N.D.	N.D.	N.A.	N.A.	N.D.	N.D.	N.D.	N.D.	N.D.	N.D.	N.D.	N.D.	N.A.	N.A.	N.D.	N.D.	N.D.	N.D.	N.D.	N.D.
68	Hypoxanthine	790	HMDB0000157	7.05812	N.D.	0.292219	N.D.	N.D.	N.D.	N.D.	1.16016	2.83683	3.00586	N.D.	N.D.	2.04783	2.52603	N.D.	N.D.	N.D.	0.715837	1.76323	0.765918	N.D.	N.D.	6.11189	2.78025	2.1172	N.D.	1.17694	14.2192	5.28109	4.7684	N.D.	3.37081	5.67727	1.21897	3.64013	0.781385	11.8694	1.26012	3.97401	3.60281	2.51051	1.82482	8.51731	17.6588	1.45653	N.D.
69	IMP	8582	HMDB0000175	57.3155	13.8769	68.5667	9.55752	10.932	14.8188	14.049	17.0692	25.7732	21.749	42.0673	17.3949	179.785	111.084	84.1374	33.7778	31.792	106.458	75.8119	51.6222	111.071	40.9515	112.822	58.4579	20.1509	23.388	68.6839	374.643	101.271	108.479	111.694	80.6953	445.983	119.699	51.2755	91.6264	182.388	92.0145	146.922	118.472	130.371	214.62	194.526	1276.61	65.1825	15.0014
70	Inosine	6021	HMDB0000195	18.2372	N.D.	2.70996	0.468465	N.D.	1.03788	N.D.	1.89175	4.86906	6.72721	1.18647	N.D.	4.18914	2.44936	N.D.	0.762108	0.815105	1.29903	1.78354	1.21124	3.90282	3.11495	9.2998	3.50622	2.31694	0.940065	1.95628	28.0825	6.63995	8.43883	3.4912	3.08544	6.50771	3.56765	3.53541	3.11451	14.8908	2.36322	5.0695	3.88442	3.74691	3.26222	6.74299	35.5219	1.2984	N.D.
71	Isocitrte	1198	HMDB0000193	N.D.	N.D.	N.D.	N.D.	N.D.	N.D.	N.D.	N.D.	N.A.	N.A.	N.D.	N.D.	N.D.	N.D.	N.D.	N.D.	N.D.	N.D.	N.A.	N.A.	N.D.	N.D.	N.D.	N.D.	N.D.	N.D.	N.D.	N.D.	N.A.	N.A.	N.D.	N.D.	N.D.	N.D.	N.D.	N.D.	N.D.	N.D.	N.A.	N.A.	N.D.	N.D.	N.D.	N.D.	N.D.	N.D.
72	Isoleusine	791	HMDB0000172	49.9646	59.2481	54.3133	63.6184	74.5058	85.7034	69.6374	123.685	72.5845	22.0779	55.6474	61.881	50.2713	74.0549	65.5725	67.5035	66.2897	95.8325	67.1316	12.8388	49.5591	53.47	56.9161	71.8013	65.6073	74.5678	72.648	81.4194	65.7486	10.5977	57.9794	64.4284	51.841	54.9458	68.9354	54.3792	79.4161	74.07	63.2494	9.47183	64.3599	43.3489	85.5663	58.7962	70.3837	62.8598
73	Lactate	612	HMDB0000190,HMDB0001311	2122.39	1537.33	4689.89	3592.67	2313.45	3686.17	3425.89	3753.99	3140.22	977.967	11662.3	13467.4	20984.7	14274.4	12299.5	8367.76	11534.4	15391.2	13497.7	3450	3392	2707.03	3084.75	4567.09	3030.46	3991.01	3107.82	4551.28	3553.93	675.357	11468.6	12821	13577.9	13511.1	9329.12	20726.4	9360.48	12779.3	12946.7	3343.23	22064.3	25881.9	16089.9	34522.9	14967.4	8445.93
74	Leucine	857	HMDB0000687	117.138	127.258	123.458	101.686	130.525	144.386	121.463	194.309	132.528	25.9375	120.089	151.622	102.749	135.341	136.885	125.45	141.681	157.585	133.925	16.5043	117.876	134.625	112.142	132.632	143.602	126.806	148.249	153.165	133.637	13.478	122.076	150.278	117.843	138.066	138.603	129.077	156.698	138.743	136.423	12.3533	134.595	119.022	144.428	117.461	138.181	114.222
75	Lysine	866	HMDB0000182,HMDB0003405	279.82	197.998	341.287	51.4499	92.9555	104.682	67.8712	218.974	169.38	99.5399	234.858	234.189	102.506	277.666	186.754	134.324	176.535	1864.61	401.43	555.573	135.878	273.528	96.8131	159.811	221.48	100.743	207.448	528.003	215.463	131.255	161.624	163.526	185.99	489.852	214.312	193.783	237.359	1113.48	344.99	307.188	204.172	88.2822	209.522	150.743	142.764	77.7549
76	Malate	525	HMDB0000156,HMDB0000744	15.098	N.D.	55.6535	21.9181	16.6649	8.42987	53.6205	24.9793	28.052	17.5057	310.088	297.46	648.514	314.524	347.698	284.868	503.966	220.687	365.975	131.032	15.335	1.76924	69.5926	80.6273	7.6087	89.5117	N.D.	117.135	54.5113	42.3802	277.534	354.554	482.304	221.5	281.358	402.583	270.03	363.276	331.642	79.5619	482.119	471.835	410.121	517.601	319.365	260.981
77	Malonyl CoA	644066	HMDB0001175	0.239699	0.262598	N.D.	0.180785	0.184452	0.184563	0.13397	0.170865	0.193848	0.0401561	0.318127	0.326866	0.167728	0.148617	0.182184	0.164241	0.156549	0.166891	0.2039	0.0690918	0.289611	0.229004	0.145474	0.163201	0.180011	0.210995	0.194114	0.200566	0.201622	0.041432	0.224719	N.D.	0.142159	0.169272	0.165537	0.203349	0.137921	0.143371	0.169476	0.0307944	0.272976	0.379626	0.238102	0.162912	0.196247	0.164683
78	Methionine	876	HMDB0000696	35.6841	24.018	27.4227	34.4312	44.7957	58.5903	32.2532	63.1149	40.0388	13.3517	36.6966	43.0232	26.2652	41.3363	44.7403	42.9188	29.9001	43.203	38.5104	6.48064	42.6165	37.1415	33.9868	41.4207	35.1749	49.3723	43.1088	43.444	40.7832	4.7557	46.0997	40.1475	29.7034	39.3332	43.4827	39.6991	34.3705	43.0287	39.4831	4.93253	39.0819	25.4905	40.9185	33.012	49.7994	51.6211
79	Mevalonate	134965	HMDB0000227	N.D.	N.D.	N.D.	N.D.	N.D.	N.D.	N.D.	N.D.	N.A.	N.A.	N.D.	N.D.	N.D.	N.D.	N.D.	N.D.	N.D.	N.D.	N.A.	N.A.	N.D.	N.D.	N.D.	N.D.	N.D.	N.D.	N.D.	N.D.	N.A.	N.A.	N.D.	N.D.	N.D.	N.D.	N.D.	N.D.	N.D.	N.D.	N.A.	N.A.	N.D.	N.D.	N.D.	N.D.	N.D.	N.D.
80	N-Acetylglutamate	70914	HMDB0001138	1.12031	1.19443	0.122102	0.566579	0.438305	0.0826285	0.521128	0.042307	0.510974	0.418514	1.27515	1.35452	0.536496	0.0648676	0.282167	0.662292	0.343273	0.105955	0.578091	0.464567	1.63303	1.2018	N.D.	N.D.	0.0179495	0.580621	0.632735	0.912183	0.82972	0.508328	1.32546	N.D.	0.20831	0.392075	0.434243	0.8658	0.767084	0.622773	0.659392	0.343266	1.54546	1.35808	0.0772467	N.D.	0.669334	0.739684
81	N-Carbamoylaspartate	93072	HMDB0000828	0.351604	0.452788	0.528942	N.D.	0.064566	0.245852	0.0492994	0.0233316	0.245198	0.190921	0.308539	0.55786	0.105452	0.297124	0.269035	1.19076	0.266417	0.690308	0.460687	0.325143	0.179016	0.798033	0.0296738	0.146461	0.304114	0.408976	0.208115	0.154723	0.278639	0.222799	0.190024	0.301302	0.247412	0.819329	0.22252	1.74347	0.290525	0.409976	0.52807	0.496266	0.286446	0.220457	0.227146	0.164107	0.189225	0.402464
82	N,N-Dimethylglycine	673	HMDB0000092	N.D.	N.D.	N.D.	N.D.	N.D.	N.D.	N.D.	N.D.	N.A.	N.A.	N.D.	N.D.	N.D.	N.D.	N.D.	N.D.	N.D.	N.D.	N.A.	N.A.	N.D.	N.D.	N.D.	N.D.	N.D.	N.D.	N.D.	N.D.	N.A.	N.A.	N.D.	N.D.	N.D.	N.D.	N.D.	N.D.	N.D.	N.D.	N.A.	N.A.	N.D.	N.D.	N.D.	N.D.	N.D.	N.D.
83	NAD+	5893	HMDB0000902	360.154	524.195	214.938	525.866	482.581	646.782	524.189	633.761	489.058	132.966	448.57	593.178	392.674	448.083	396.258	460.196	423.337	464.372	453.333	58.7502	533.414	421.376	423.045	477.412	383.858	553.451	435.607	554.224	472.798	62.4939	551.654	580.277	349.953	247.307	363.168	440.114	405.809	485.057	427.917	103.27	499.437	604.775	521.673	404.268	450.099	485.156
84	NADH	439153	HMDB0001487	6.9735	7.2625	8.3333	11.2845	9.60529	11.0435	8.7399	9.62849	9.10887	1.4874	7.27213	8.93499	9.42188	9.37232	10.2765	8.77597	8.84442	9.69425	9.07406	0.825259	9.6391	7.8617	9.57948	9.90181	9.67401	8.57837	11.5256	10.7429	9.68787	1.0675	8.43713	8.24201	9.21094	10.2199	9.52154	10.7366	8.6495	8.42726	9.1806	0.858892	6.78443	7.76519	9.39011	9.61769	11.1451	9.11055
85	NADP+	5886	HMDB0000217	20.5961	29.1907	23.6653	23.7094	34.7928	23.3923	26.5763	24.0905	25.7517	4.14848	24.6327	31.5013	27.9942	23.0646	33.1592	22.4279	30.5405	20.8581	26.7723	4.34489	24.5062	26.4621	28.8186	25.2119	30.4337	24.9428	30.621	24.5079	26.938	2.45783	27.4757	31.9114	29.9572	20.3871	30.4021	24.0997	30.0139	29.6044	27.9815	3.62234	25.0914	30.0223	25.6807	21.4766	33.5957	25.6544
86	NADPH	5884	HMDB0000221	N.D.	N.D.	7.56652	11.4106	10.6914	9.8517	8.39327	9.72961	9.60718	1.30003	3.67818	4.77866	7.89658	7.40327	9.52719	7.91068	8.24241	7.49598	7.11662	1.79695	5.20128	N.D.	11.5403	11.2519	9.62867	9.306	10.5785	10.1616	9.66689	1.97017	4.60477	4.49013	9.15641	8.93656	9.22105	8.82734	7.77296	7.43573	7.55562	1.83803	N.D.	N.D.	7.66448	6.72795	10.9703	8.93343
87	Ornithine	389	HMDB0000214,HMDB0003374	201.547	36.5825	79.4792	6.9682	66.5601	16.9124	15.0579	19.1516	55.2823	60.4003	151.82	34.8525	29.1347	33.9944	134.833	25.6948	40.9721	36.4737	60.972	47.9285	66.0314	43.9451	25.7919	18.6026	157.174	18.5943	37.4759	24.8273	49.0553	43.4763	70.2512	24.5287	45.9971	40.9623	149.259	29.5265	51.3698	29.661	55.1944	38.1244	108.855	18.9304	44.0699	17.8433	93.2497	20.1156
88	Phenylalanine	994	HMDB0000159	67.0508	74.8665	77.9055	69.0971	81.1593	80.6934	66.0011	110.356	78.3912	13.3036	71.4513	92.1966	68.411	80.9122	82.9766	72.0596	65.8562	95.5053	78.6711	10.3394	75.0995	76.4369	78.1019	84.5853	80.3809	78.0475	76.0529	97.2039	80.7386	6.82354	77.2034	90.1264	77.2764	82.5471	80.8107	73.0438	78.9314	85.8294	80.7211	5.05322	77.8996	67.7263	84.6184	70.2847	80.9732	68.7251
89	Phosphocreatine	9548602	HMDB0001511	1547.79	2024.45	1558.02	2883.97	2528.41	2780	2483.1	2613.91	2302.46	493.442	1437.58	1815.93	1368.02	1541.48	1835.54	2198.55	1811.29	1819.22	1728.45	251.17	2155.45	1708.16	2325.65	2403.44	2194.1	2425.98	2311.38	2622.06	2268.28	251.35	1689.38	1817.82	1581.83	988.289	1756.32	1660.6	1838.85	1904.71	1654.73	270.186	1254.55	1603.61	1796.03	1068.03	2028.68	2262.43
90	Phosphoenolpyruvate	1005	HMDB0000263	59.8851	34.5444	123.108	8.01733	18.0199	13.0357	12.0498	6.42678	34.3858	37.4523	48.9914	27.4881	22.9505	40.284	46.8738	54.6144	43.2787	48.1326	41.5767	10.2834	32.8367	40.7385	10.9578	30.2765	53.7073	16.5009	51.6414	16.7181	31.6721	15.218	26.8472	12.2702	60.9336	70.3961	42.0428	44.5644	49.2064	37.3255	42.9483	17.1444	27.14	7.80817	45.5581	15.5437	31.0617	23.5058
91	Proline	614	HMDB0000162,HMDB0003411	40.0275	15.9459	195.042	21.2009	56.9514	16.1135	9.06355	125.886	60.0288	62.2015	13.2114	N.D.	81.6924	125.455	61.0146	90.705	49.3267	141.397	80.4003	40.9077	N.D.	26.6569	107.777	94.2413	82.9996	57.4799	N.D.	93.3124	77.0779	27.2703	0.520853	8.24367	162.712	143.528	97.5735	43.8802	85.0748	136.154	84.7109	58.0495	48.2769	N.D.	127.905	70.8085	82.2271	22.2441
92	PRPP	7339	HMDB0000280	3.8873	1.45043	11.9333	1.65929	2.22488	1.36168	1.94909	1.44356	3.23869	3.37539	5.24654	3.04364	4.9656	7.11511	7.20084	5.76687	6.76496	6.63481	5.8423	1.31846	2.15727	2.99258	4.2967	4.96983	5.02254	3.40425	4.2839	4.71959	3.98083	0.964049	5.16647	3.18558	10.8341	12.9001	7.03296	7.0696	6.36249	8.41762	7.62112	2.88876	4.23669	3.71869	5.30188	5.96305	5.58528	4.1886
93	Putrescine	1045	HMDB0001414	3.15331	4.31823	0.677262	1.19927	1.25994	2.90287	0.895212	2.37962	2.09821	1.21169	3.35178	6.99805	2.05978	3.55981	1.91657	1.43936	1.01147	3.30242	2.9549	1.7658	5.40373	4.80469	1.06242	1.71241	1.07664	2.81186	0.487597	2.87588	2.5294	1.68588	5.31866	6.74063	1.87655	1.31857	2.41963	3.22539	1.44669	2.71234	3.13231	1.80973	6.10921	6.56628	2.82163	2.60514	2.44129	0.897486
94	Pyruvate	1060	HMDB0000243	84.0971	127.396	176.904	183.501	181.082	200.007	221.596	210.523	173.138	42.8267	143.514	143.256	151.672	226.826	174.905	221.127	157.271	221.246	179.977	34.6623	97.5388	87.6897	106.377	182.385	115.901	167.247	167.996	163.791	136.116	35.388	111.206	88.058	195.637	186.156	146.41	168.997	135.937	201.342	154.218	38.4008	149.826	98.0409	194.431	128.862	140.807	212.349
95	Ribose 1-phosphate	439236	HMDB0001489	6.13371	1.91559	3.38896	1.7985	0.783975	2.04108	1.32927	4.12901	2.69001	1.64767	1.24362	2.34207	4.68135	5.03614	1.96502	2.50367	1.32777	2.90826	2.75099	1.32838	4.17956	3.21828	9.25542	5.47515	3.85425	3.93929	2.8997	20.3835	6.65064	5.52139	4.18103	7.68067	9.88797	4.36044	4.97543	3.14425	14.8528	5.43021	6.8141	3.64927	4.2976	3.8251	10.2308	19.3453	3.39608	1.25764
96	Ribose 5-phosphate	439167	HMDB0001548	8.46158	6.86989	7.77233	8.66118	10.6908	9.91215	10.5588	8.41057	8.91716	1.26799	4.8333	7.99867	4.56283	4.14715	8.04434	7.75545	5.67503	4.4857	5.93781	1.60012	3.8587	8.62327	7.55673	6.62723	6.73051	6.81872	11.3739	7.55252	7.3927	1.97672	2.89676	6.00311	6.61657	4.8242	5.29652	3.128	6.95488	6.06444	5.22306	1.42403	4.06458	3.70707	4.12182	2.19317	4.70307	3.50605
97	Ribulose 5-phosphate	439184	HMDB0000618	6.02487	9.88872	20.0386	20.1836	26.202	19.6946	25.3687	15.7946	17.8994	6.58925	4.43611	10.0942	10.2217	17.0382	21.9279	22.5586	21.9945	13.7602	15.2539	6.302	4.26714	10.5628	20.1945	20.7156	18.7485	17.9723	24.2327	17.1956	16.7362	5.95158	5.3301	8.66901	24.2622	12.4341	15.986	9.23258	22.908	16.085	14.3634	6.33115	5.08874	6.11378	10.8425	7.71689	15.9932	12.309
98	S-Adenosylhomocysteine	439155	HMDB0000939	N.D.	N.D.	1.19817	1.46209	1.58758	1.62004	0.976312	1.48774	1.38866	0.228994	N.D.	N.D.	1.37615	1.78768	1.09442	1.33603	1.30091	1.32507	1.37004	0.207518	N.D.	N.D.	1.18873	1.72921	1.22691	1.80533	1.93323	1.98197	1.64423	0.31948	N.D.	N.D.	1.5305	1.22365	1.1812	1.01413	1.97457	1.53084	1.40915	0.314018	N.D.	N.D.	2.18406	0.834302	1.25855	1.37951
99	S-Adenosylmethionine	34755	HMDB0001185	4.17215	6.11253	3.28788	10.9301	8.67635	10.6517	8.07591	8.79234	7.58737	2.64019	6.26213	7.54134	8.00489	6.80847	8.38328	6.98823	6.91228	6.03067	7.11641	0.761289	6.69873	5.36974	8.76907	7.87228	7.68745	9.22985	7.21603	9.18253	7.75321	1.24275	7.77922	7.2616	6.07527	4.00009	8.31091	6.68361	5.86501	6.98171	6.61968	1.24901	7.27617	7.75843	6.19662	8.66519	7.40784	9.03879
100	Sarcosine	1088	HMDB0000271	N.D.	N.D.	N.D.	N.D.	N.D.	N.D.	N.D.	N.D.	N.A.	N.A.	N.D.	N.D.	N.D.	N.D.	N.D.	N.D.	N.D.	N.D.	N.A.	N.A.	N.D.	N.D.	N.D.	N.D.	N.D.	N.D.	N.D.	N.D.	N.A.	N.A.	N.D.	N.D.	N.D.	N.D.	N.D.	N.D.	N.D.	N.D.	N.A.	N.A.	N.D.	N.D.	N.D.	N.D.	N.D.	N.D.
101	Sedoheptulose 7-phosphate	165007	HMDB0001068	N.D.	N.D.	N.D.	N.D.	N.D.	N.D.	N.D.	N.D.	N.A.	N.A.	N.D.	N.D.	N.D.	N.D.	N.D.	N.D.	N.D.	N.D.	N.A.	N.A.	N.D.	N.D.	N.D.	N.D.	N.D.	N.D.	N.D.	N.D.	N.A.	N.A.	N.D.	N.D.	N.D.	N.D.	N.D.	N.D.	N.D.	N.D.	N.A.	N.A.	N.D.	N.D.	N.D.	N.D.	N.D.	N.D.
102	Serine	617	HMDB0000187,HMDB0003406	313.273	305.853	390.135	296.845	418.236	347.898	321.135	383.767	347.143	42.2827	329.351	360.339	347.33	425.171	401.06	278.676	398.773	496.002	379.588	61.8237	343.924	319.685	424.317	369.558	402.278	301.594	423.227	392.729	372.164	43.5826	337.351	329.378	417.807	291.429	427.754	257.308	458.402	391.433	363.858	66.3159	345.481	311.744	435.679	274.522	408.176	343.613
103	Spermidine	1102	HMDB0001257	6.79594	6.95681	2.24672	1.10661	1.21316	1.71885	1.19674	2.47974	2.96432	2.30663	8.80845	12.0265	2.14636	5.66406	2.08712	2.18118	2.52552	5.64296	5.13527	3.4511	10.7422	8.16528	1.24106	1.81907	2.5867	1.36348	1.56901	2.29734	3.72301	3.39702	8.48273	8.17378	1.86353	5.2398	2.75201	2.35936	2.20506	3.58303	4.33241	2.50943	10.9087	8.16805	4.13629	2.60694	2.97592	1.20311
104	Spermine	1103	HMDB0001256	93.7336	60.8628	29.757	N.D.	6.02839	6.82243	8.15856	5.83249	30.1708	32.043	93.7209	91.0425	16.3939	18.4451	13.8594	11.9711	20.6967	17.0454	35.3969	33.0002	71.1866	85.4549	7.17093	7.8196	13.6895	7.61827	16.4712	N.D.	29.9159	31.0177	64.6414	87.6559	14.2932	31.1041	19.5285	20.5934	12.5375	15.0778	33.179	26.0217	97.0051	82.7678	15.6811	13.9857	12.8554	8.74952
105	Succinate	1110	HMDB0000254	29.8822	34.5501	31.6026	40.6031	26.7691	36.2072	23.2649	29.7001	31.5724	5.12777	69.2717	87.2593	46.2566	69.6399	43.1413	43.8444	46.9211	45.8901	56.5281	15.5313	44.6303	43.7088	31.3499	53.9971	31.9386	32.9386	39.7891	36.9146	39.4084	7.31054	63.9294	93.8256	54.2775	87.4947	63.9702	59.6743	85.2526	47.6214	69.5057	15.9383	89.8909	120.102	63.0575	94.4092	47.2943	50.5759
106	Threonine	6288	HMDB0000167	226.222	168.531	194.764	167.006	143.656	217.677	133.041	249.549	187.556	38.6988	207.261	185.526	124.468	258.378	172.204	240.19	186.425	382.406	219.607	72.5806	214.389	182.85	151.784	216.389	205.927	216.318	207.123	262.42	207.15	29.4405	197.338	195.195	169.124	275.056	205.281	225.632	238.369	281.332	223.416	37.0851	283.989	118.087	179.083	185.62	208.928	226.268
107	Tryptophan	1148	HMDB0000929	49.1409	35.1019	54.3794	20.1133	33.5294	28.9894	18.5713	26.4568	33.2853	12.0146	50.8092	37.9647	33.0215	36.3603	43.6243	33.3774	29.9141	39.0734	38.0181	6.23583	39.8842	42.7163	27.4968	32.8306	50.8331	28.7807	31.0862	31.1228	35.5938	7.59355	37.2277	36.4947	39.8653	53.6402	45.5033	38.7061	34.761	34.2171	40.0519	6.11223	35.3392	31.575	39.7176	29.6371	43.2903	29.8791
108	Tyrosine	1153	HMDB0000158	132.046	126.314	170.592	83.9336	95.579	104.123	78.9201	114.287	113.224	27.9434	122.894	140.597	96.4345	129.869	117.984	104.237	114.143	184.459	126.327	25.5118	101.699	137.868	92.2654	112.945	124.136	95.2353	123.353	117.806	113.163	14.7722	100.465	122.445	123.328	172.554	130.155	118.721	131.414	136.062	129.393	19.1958	119.194	89.5846	127.755	100.169	118.619	95.173
109	UDP-glucose	8629	HMDB0000286	12.4924	22.0538	10.265	21.3745	20.035	26.6984	20.7246	32.3386	20.7478	6.61819	11.374	16.4971	12.2711	15.6875	13.2373	13.3076	12.1341	18.8532	14.1702	2.4195	17.0863	14.9404	18.9203	14.8484	12.3229	18.0838	17.8969	20.0178	16.7646	2.37394	13.0074	15.863	13.8571	7.53951	10.0971	11.3435	14.3059	15.9363	12.7437	2.73225	13.5895	14.179	18.4442	12.5632	13.6638	12.5312
110	Urate	1175	HMDB0000289	11.0575	5.7522	186.985	0.988633	1.55292	1.84027	2.63244	1.62491	26.5543	60.7188	8.05831	6.59398	43.7218	4.80404	1.64855	3.89272	10.4551	2.99556	10.2713	12.9193	7.62062	18.9847	24.8497	7.24065	7.92264	4.72605	13.5291	6.80342	11.4596	6.63581	6.4908	8.75131	87.8543	19.6824	6.05545	9.66202	17.204	7.01857	20.3399	25.9569	6.36551	2.67966	88.7454	4.0626	2.69785	2.37624
111	Urea	1176	HMDB0000294	4500.83	5271.14	4161.36	4780.63	5275.43	5023.73	4152.54	3981.11	4643.35	485.959	4896.79	5199.49	4155.41	4875.86	5208.28	4462.39	4179.84	4047.87	4628.24	445.137	4873.28	4909.5	4457.06	5233.99	5192.37	4887	4433.88	4107.83	4761.86	368.5	4991.84	5511.48	4244.21	4846.52	5403.99	5106.65	4465.85	3909.88	4810.05	526.315	4842.81	5187.35	4634.94	4512.64	5285.23	4340.05
112	Valine	1182	HMDB0000883	233.469	218.556	235.88	162.27	240.308	243.137	229.537	282.239	230.674	31.1633	236.628	235.248	188.697	235.016	261.734	197.695	274.393	277.324	238.342	30.6325	182.6	212.484	193.044	232.536	260.599	217.273	280.821	246.597	228.244	31.34	202.227	217.726	220.643	229.573	275.929	226.484	295.655	245.121	239.17	29.5765	241.351	212.856	272.301	203.727	266.834	207.035
113	Xanthine	1188	HMDB0000292	2.4915	N.D.	0.825673	1.09376	0.813818	1.07484	0.783184	1.11592	1.17124	0.555388	0.153913	N.D.	0.799395	1.12697	N.D.	0.751949	N.D.	0.808967	0.728239	0.316537	0.479176	0.390413	1.29373	1.14074	1.56572	0.865228	1.06235	2.27585	1.13415	0.567323	0.208356	0.526262	1.02056	0.987692	1.5322	0.956408	2.05443	N.D.	1.04084	0.565305	0.494972	0.20799	1.05569	1.29674	1.05301	0.720203
114	XMP	73323	HMDB0001554	N.D.	N.D.	N.D.	N.D.	N.D.	N.D.	N.D.	N.D.	N.A.	N.A.	N.D.	N.D.	N.D.	N.D.	N.D.	0.0867925	N.D.	N.D.	0.0867925	0	N.D.	N.D.	N.D.	N.D.	N.D.	N.D.	N.D.	0.170611	0.170611	0	N.D.	N.D.	N.D.	N.D.	N.D.	N.D.	N.D.	0.0816583	0.0816583	0	N.D.	N.D.	N.D.	N.D.	N.D.	N.D.
115	Xylulose 5-phosphate	439190	HMDB0000868	N.D.	N.D.	11.2435	1.95169	3.5394	0.420595	6.37429	1.26711	4.13276	3.71233	N.D.	N.D.	N.D.	N.D.	0.848529	3.94548	2.32278	N.D.	2.37226	1.26481	N.D.	N.D.	2.5284	N.D.	0.957531	5.19286	6.14947	N.D.	3.70706	2.06894	N.D.	N.D.	12.8691	N.D.	N.D.	N.D.	4.77451	5.69617	7.77993	3.61821	N.D.	N.D.	N.D.	N.D.	N.D.	N.D.
116	γ-Aminobutyrate	119	HMDB0000112	3.40645	5.26	4.13021	12.3965	11.0716	6.78504	9.04696	6.03049	7.26591	3.05139	1.99822	5.58825	8.11944	7.90611	9.74611	5.95572	6.87717	4.43755	6.32857	2.25531	3.90846	4.29448	8.13096	9.12854	6.02957	8.79037	8.62543	5.21483	6.76533	2.00695	3.18384	8.10219	8.16131	4.27657	7.83978	6.65703	8.48815	6.10827	6.60214	1.84085	6.04586	6.22443	6.42796	10.7482	10.5464	9.38456
[truncated: 14 more columns]
